# Supplementary material for: Molecular evolution of candidate male reproductive genes in the brown algal model Ectocarpus
Source: BMC Evol Biol. 2016 Jan 5;16:5. doi: 10.1186/s12862-015-0577-9 (PMC4700764; doi:10.1186/s12862-015-0577-9)
Supplement: Additional file 1: — Ectocarpus male gamete specific genes. (XLS 25 kb) [file 12862_2015_577_MOESM1_ESM.xls]

## Sheet: file 1
Additional file 1. Ectocarpus male gamete specific genes selected based on the expression data from Lipinska et al. (2015, 2013).
Genes selected for the evolutionary analysis are given in bold.
Gene name	Transcript lenght	Expression level (RPKM)					Transmembrane domains (TMHMM)	Signal peptide/localization
		Male gametophyte	Female gametophyte	Male gamete	Female gamete	parthenosporophyte
Esi0000_0219	1125	0.172041	0.273946	15.474	0	0.0611579	0	NA
Esi0002_0080	4776	0.436924	0.554846	15.6733	0	0.212021	0	NA
Esi0002_0124	2847	0.31208	0.0870406	3.0573	0	0.105002	0	NA
Esi0002_0281	2052	0.253357	0.201817	3.39343	0	0.0531098	0	NA
Esi0003_0005	2457	0.156173	0.0995728	11.3363	0	0.0430837	0	NA
Esi0003_0110	1095	0.303346	0.206664	4.76939	0	0.0790735	0	NA
Esi0004_0056	3192	0.466674	0.317707	1.09074	0	0.275823	0	NA
Esi0007_0083	2021	0.822966	0.428473	1.72274	0	0.695578	5	chloroplast
Esi0008_0083	3519	0.708554	0.433504	11.8727	0	0.232421	0	NA
Esi0008_0183	1698	0.659884	0.35311	3.07567	0	0.119411	0	NA
Esi0009_0001	7605	0.233608	0.083123	4.57812	0.633079	0.0864784	0	NA
Esi0009_0056	4188	0.160016	0.0763176	2.07835	0	0.272763	0	NA
Esi0011_0100	3201	0.650422	0.516384	11.9645	0	0.425068	0	NA
Esi0011_0114	801	0.641172	0.02414	6.51996	0	0.193115	0	NA
Esi0013_0127	1839	0.659798	0.542429	2.83985	0	0.504841	0	NA
Esi0014_0048	1527	0.618499	0.315389	3.4201	0	0.511183	0	NA
Esi0014_0163	5487	0.244357	0.231605	5.71076	0.87745	0.0798661	0	NA
Esi0016_0150	5862	0.0796431	0.0113422	9.20602	0	0.0176711	0	NA
Esi0017_0181	1017	0.074595	0.0411273	5.13519	0	0.0772888	0	NA
Esi0018_0186	1566	0.391923	0.180162	1.11164	0	0.180982	4	signal peptide
Esi0020_0141	8088	0.887763	0.215741	3.22854	0	0.172751	0	NA
Esi0023_0170	3102	0.915899	0.494329	5.05076	0	0.101614	0	NA
Esi0023_0173	1017	0.958768	0.404104	3.42346	0	0.0632179	0	NA
Esi0026_0048	2577	0.168906	0.300737	20.2658	0	0.154246	0	NA
Esi0026_0057	2991	0.0479639	0.0272423	4.65618	0	0.0740736	0	NA
Esi0026_0077	1572	0.0501256	0.0095379	12.1814	0	0.615035	7	NA
Esi0026_0138	2868	0.377979	0.52022	3.03492	0	0.141714	0	NA
Esi0030_0082	4293	0.174674	0.0862171	2.43302	0	0.190346	1	signal peptide
Esi0030_0083	9672	0.203493	0.271155	3.05977	0.995568	0.138809	0	NA
Esi0039_0103	1926	0.460807	0.511482	10.8463	0	0.0357962	0	NA
Esi0042_0014	570	0.194534	0.235376	9.16226	0	0.215931	0	NA
Esi0042_0102	744	0.022221	0.0519788	77.2142	0	0.223381	0	NA
Esi0043_0064	2526	0.394281	0.339455	2.06749	0	0.102347	4	NA
Esi0044_0095	414	0.763575	0.0181082	4.2049	0	0.0254194	0	NA
Esi0051_0069	4233	0.196112	0.313736	18.9176	0	0.0173176	0	NA
Esi0052_0071	2214	0	0	3.93141	0	0	0	NA
Esi0056_0095	1626	0.0104683	0.0105565	1.07062	0	0.0146081	0	NA
Esi0060_0104	1398	0.0295644	0.0191938	6.22614	0	0.123979	0	NA
Esi0061_0089	642	0.0401507	0	2.71157	0	0.0653565	0	NA
Esi0065_0008	4656	0.0801128	0.10348	2.61723	0	0.0368333	0	NA
Esi0066_0010	1350	0	0	3.86851	0	0.0249662	0	NA
Esi0066_0035	2142	0.012034	0.0034999	7.31441	0	0.204938	0	NA
Esi0066_0066	3126	0.33885	0.238957	3.34132	0	0.12744	0	NA
Esi0075_0067	1783	0.115107	0.00962695	6.83444	0	0.2494	0	NA
Esi0078_0041	633	0.212804	0.16613	11.0005	0	0.595058	0	NA
Esi0081_0109	3270	0.866017	0.664305	5.32364	0	0.247995	0	NA
Esi0082_0115	2646	0.231567	0.278202	5.92119	0	0.637393	0	NA
Esi0089_0110	1776	0.520547	0.420365	12.7426	0	0.11899	0	NA
Esi0094_0078	1233	0.493446	0.288823	2.82373	0	0.769785	0	NA
Esi0101_0019	1362	0.428468	0.337084	83.0792	0	0.0342328	0	NA
Esi0110_0014	1713	0.489723	0.532919	8.12997	0	0.111656	0	NA
Esi0112_0060	3951	0.392524	0.465415	4.84665	0	0.0521066	0	NA
Esi0120_0026	6732	0.649709	0.743149	5.94757	0	0.113729	0	NA
Esi0125_0087	3384	0.223329	0.447711	12.3463	0	0.683986	0	NA
Esi0128_0028	1117	0.547713	0.520531	3.11697	0	0.359449	0	NA
Esi0129_0064	3309	0.590082	0.36705	18.9392	0	0.470052	0	NA
Esi0130_0068	4284	0.325237	0.278817	3.6572	0	0.231855	7	NA
Esi0132_0081	4665	0.332771	0.0744768	9.70237	0	0.0322204	6	signal peptide
Esi0135_0030	423	0.020698	0.0177229	24.6926	0	0.989704	0	NA
Esi0143_0052	2679	0.20602	0.485035	1.94942	0	0.0725391	0	NA
Esi0146_0065	2169	0.136544	0	13.6441	0	0.133306	0	mitochondrion
Esi0146_0068	5052	0.540243	0.0741236	7.92539	0	0.316658	1	NA
Esi0151_0012	3405	0	0	2.04503	0	0.652829	0	NA
Esi0151_0071	621	0	0	16.8196	0	0	0	NA
Esi0157_0013	2019	0.0763603	0.0265804	4.31112	0	0.660867	0	NA
Esi0157_0062	1014	0.158266	0.36405	8.58397	0	0.154838	0	NA
Esi0160_0060	1782	0.204954	0.227521	1.95379	0	0.17917	0	NA
Esi0163_0068	2014	0.875103	0.729723	3.45746	0	0.439105	0	NA
Esi0164_0014	4101	0.917156	0.784282	5.51836	0	0.223439	0	NA
Esi0173_0036	2505	0.746084	0.77651	18.0685	0	0.455966	0	NA
Esi0173_0037	975	0.236434	0.300503	16.0692	0	0.224137	0	mitochondrion
Esi0173_0044	501	0.0669739	0.0685223	3.47471	0	0.188176	0	NA
Esi0174_0050	1785	0.662604	0.839474	21.4556	0	0.162104	0	NA
Esi0180_0035	1440	0.588	0.294303	22.9693	0	0.23432	0	signal peptide
Esi0183_0054	1290	0.130054	0.175583	22.9412	0	0.147578	5	NA
Esi0186_0039	618	0	0	2.81688	0	0	1	mitochondrion
Esi0186_0062	3300	0.163293	0.0465153	12.133	0	0.831678	0	signal peptide
Esi0188_0041	1611	0.226405	0.273846	3.24177	0	0.0615328	1	NA
Esi0205_0051	3747	0.0293317	0.0454924	4.64593	0	0.0365799	0	NA
Esi0208_0054	618	0.0267515	0	19.7181	0	0.0246667	0	NA
Esi0226_0008	888	0.221813	0.307938	9.80196	0	0.662699	0	NA
Esi0235_0039	5469	0.158462	0.112015	12.7323	0	0.00368946	0	NA
Esi0244_0027	996	0.461426	0.274754	1.74782	0	0.229232	0	NA
Esi0246_0006	11346	0.402227	0.45048	1.84117	0.42434	0.221319	0	NA
Esi0252_0023	2328	0.249646	0.234676	9.72112	0	0.158742	0	NA
Esi0252_0025	1095	0.178988	0.130269	1.5898	0	0.415032	0	NA
Esi0258_0013	345	0	0	40.367	0	0.228007	0	mitochondrion
Esi0261_0029	2502	0.637131	0.840774	1.39155	0	0.488641	0	NA
Esi0263_0036	2619	0.257728	0.0766142	1.99408	0	0.061404	0	NA
Esi0271_0022	1239	0.067901	0.323101	2.81005	0	0.108415	0	NA
Esi0272_0029	789	0.726121	0.274562	2.20637	0	0.042644	0	NA
Esi0274_0011	5964	0.882366	0.635656	4.67023	0	0.0463245	0	NA
Esi0275_0011	654	0	0	5.32364	0	0.190805	0	NA
Esi0276_0021	1224	0.102101	0.124438	5.68898	0	0.0901094	0	NA
Esi0291_0002	3909	0.823977	0.809735	11.5788	0	0.0691488	0	NA
Esi0306_0034	411	0.286334	0.0417636	4.23559	0	0.762903	0	NA
Esi0306_0043	325	0.305214	0.023067	5.3564	0	0.972579	0	NA
Esi0313_0013	990	0.119366	0.072539	5.27524	0	0.312365	0	NA
Esi0321_0012	1221	0.851139	0.487501	5.70296	0	0.65064	0	NA
Esi0333_0014	3855	0.252809	0.300122	9.48311	0	0.0489642	0	NA
Esi0358_0019	1245	0.967168	0.670332	13.9826	0	0.389914	0	NA
Esi0411_0021	837	0.162106	0.0268702	10.3992	0	0.118598	0	NA
Esi0545_0009	2826	0.796772	0.582747	21.5602	0	0.309129	0	NA
Esi0592_0004	2655	0.0448777	0.0056473	1.96704	0	0.690178	0	NA
Esi0658_0007	1281	0.68336	0.345159	5.43584	0	0.165272	0	NA
Esi0660_0004	2643	0.521842	0.388396	1.31731	0	0.226331	3	NA
Esi1006_0002	195	0.211954	0.225629	8.92733	0	0.518724	0	NA
Esi1008_0001	360	0.164807	0.0624733	4.83564	0	0.618458	0	NA
Esi1591_0001	528	0	0.0650184	42.8613	0	0.295961	0	NA
