# Supplementary material for: Molecular evolution of candidate male reproductive genes in the brown algal model Ectocarpus
Source: BMC Evol Biol. 2016 Jan 5;16:5. doi: 10.1186/s12862-015-0577-9 (PMC4700764; doi:10.1186/s12862-015-0577-9)
Supplement: Additional file 2: — Primers used for polymerase chain reaction. (XLS 8 kb) [file 12862_2015_577_MOESM2_ESM.xls]

## Sheet: file 2
Additional file 2. Primers used for polymerase chain reaction
Gene	Primer name	Sequence 5'-3'
cox3	cox3P1F	GAYCCWAGTCCMTGGCCWTTAG
	cox3P2R	ACAAARTGCCAATACCAAGC
Esi0289_0026	289_26F	CTGAACCCAACCAAGAACCG
	289_26R	TTGATGTCCTTCTCCAGCCG
Esi0069_0059	69_59F	GAGATGCAACAACGTCGAGA
	69_59R	TCGAACGTGTTGTTGGTGAT
Esi0101_0018	101_18_5F	GACACCGACGGAGAGTTC
	101_18_5R	GTAGGCGTTGTAGTCCTCTA
	101_18_6F	AGATCAAGCTGGACAGGC
	101_18_6F	TGTGTATCGCAGTTCTCATT
Esi0130_0068	130_68_2F	CTACGGCACACGCTGTTTT
	130_68_4R	CCAACGTAGCCGCAGAAG
	130_68_5F	ATCGGGGCCTTTCTCTCC
	130_68_5R	TGAAGGGAAGATCGCGATTC
	130_68_7F	CCGGCGCTCAAAATGGGTT
	130_68_7R	ACGCGGGAAGGGCATCAGT
	130_68_13F	GGTTGTCTTCATCTTGGTCA
	130_68_13R	GAGGAGTAGATGCGATGATC
	130_68_17F	CAGAGCACATCCGATTGAT
	130_68_17R	TGTGGAATTGAATACTGCCA
Esi0138_0009	HSP90F	GGATGACCATCGACGAGTC
	HSP90R	TCATGAGCTTGCAGAGGCC
