# Supplementary material for: Molecular evolution of candidate male reproductive genes in the brown algal model Ectocarpus
Source: BMC Evol Biol. 2016 Jan 5;16:5. doi: 10.1186/s12862-015-0577-9 (PMC4700764; doi:10.1186/s12862-015-0577-9)
Supplement: Additional file 3: — Sequence accession numbers and details. (XLS 9 kb) [file 12862_2015_577_MOESM3_ESM.xls]

## Sheet: file 3
Species	Strain		Accession nr
		cox3	PKDREJ1	Mannuronan C-5-epimerase	Tubular mastigoneme-related protein	ARP22	HSP90
Ectocarpus sp.	Ec Cph 40-11 m	KU234657	LN901218	LN901227	LN901236
Ectocarpus crouaniorum	Ec477	KU234658	LN901219	LN901228	LN901237	LN901245
Ectocarpus fasciculatus	Ec185	KU234659	LN901220	LN901229	LN901238	LN901246	LN901251
Ectocarpus siliculosus	Ec400	KU234660	LN901221	LN901230	LN901239	LN901247	LN901252
Ectocarpus sp.	Ec NZKU 1-3 m	KU234661	LN901222	LN901231	LN901240	LN901248
Ectocarpus sp.	Ec PAr 18a m	KU234662	LN901223	LN901232	LN901241	LN901249
Ectocarpus sp.	Pen 2a m	KU234663	LN901224	LN901233	LN901242
Ectocarpus sp.	Tam 2b m	KU234664	LN901225	LN901234	LN901243	LN901250
Scytosiphon lomentaria	ODC1349	KU234665	LN901226	LN901235	LN901244		LN901253
1PKD/REJ-like protein
2Actin-related protein 2
