# Supplementary material for: Molecular evolution of candidate male reproductive genes in the brown algal model Ectocarpus
Source: BMC Evol Biol. 2016 Jan 5;16:5. doi: 10.1186/s12862-015-0577-9 (PMC4700764; doi:10.1186/s12862-015-0577-9)
Supplement: Additional file 4: — Characteristics of genes of interest used for the pairwise d N /d S analysis. (XLS 10 kb) [file 12862_2015_577_MOESM4_ESM.xls]

## Sheet: file 4
Additional file 4. Genes of interest used for the pairwise dN/dS analysis
Gene	Sequence description	Expression bias	Signal peptide	TM domains	GO IDs	InterPro domains
Esi0130_0068	Conserved unknown protein	Male gamete specific	N	7	GO:0005515 protein binding	IPR000203 GPS domain
					GO:0007218 neuropeptide signaling pathway	IPR002859 PKD/REJ-like protein domain
					GO:0016020 membrane	IPR003018 GAF domain
Esi0101_0018	Tubular mastigoneme-related protein, Sig1	No bias	Y	extracellular	GO:0005515 protein binding	IPR000742 Epidermal growth factor-like domain
						IPR013032 EGF-like, conserved site
Esi0018_0186	conserved unknown protein	Male gamete specific	Y	4	NA	NA
Esi0026_0077	conserved unknown protein (Major facilitator superfamily, general substrate transporter)	Male gamete specific	N	7	GO:0055085 probable peptide nitrate transporter	IPR016196 Major facilitator superfamily domain, general substrate transporter
					GO:0016021 integral component of membrane
Esi0030_0082	Possible cAMP or rho kinase	Male gamete specific	Y	1	GO:0006468 serine threonine protein kinase	IPR008271 Serine/threonine-protein kinase, active site
Esi0033_0091	sexually induced protein 3	No bias	Y	extracellular	GO:0005515 protein binding	IPR000742 Epidermal growth factor-like domain
Esi0043_0064	conserved unknown protein	Male gamete specific	N	4	GO:0005249 voltage-gated potassium channel activity	IPR000595 Cyclic nucleotide-binding domain
					GO:0016021 integral component of membrane
Esi0116_0079	Tubular mastigoneme-related gene	No bias	Y	extracellular	GO:0005515 protein binding	IPR000742 Epidermal growth factor-like domain
Esi0132_0081	conserved unknown protein (lipase?)	Male gamete specific	Y	6	GO:0004806 trigliceryde lipase activity	IPR002921 Lipase, class 3
Esi0146_0068	conserved unknown protein (INOSITOL 5-PHOSPHATASE)	Male gamete specific	N	1	GO:0007165 signal transduction	IPR008936Rho GTPase-activating protein
					GO:0046856 phosphatidylinositol dephosphorylation	IPR000300 Inositol phosphate-related phosphatase
Esi0180_0035	hypothetical protein	Male gamete specific	Y	extracellular	NA	NA
Esi0183_0054	hypothetical protein	Male gamete specific	N	5	NA	NA
Esi0186_0062	Leucine rich repeat receptor kinase	Male gamete specific	Y	extracellular	GO:0004672 protein kinase activity	IPR001245 Serine-threonine/tyrosine-protein kinase catalytic domain
						IPR001611 Leucine-rich repeat
Esi0188_0041	Hypothetical leucine rich repeat protein	Male gamete specific	N	1	GO:0005515 protein binding	IPR018629 Transport protein XK
						IPR001611 Leucine-rich repeat
Esi0660_0004	probable extracellular nuclease (ISS)	Male gamete specific	N	3	GO:0030154 cell differentiation	NA
