# Supplementary material for: Molecular evolution of candidate male reproductive genes in the brown algal model Ectocarpus
Source: BMC Evol Biol. 2016 Jan 5;16:5. doi: 10.1186/s12862-015-0577-9 (PMC4700764; doi:10.1186/s12862-015-0577-9)
Supplement: Additional file 5: — Pairwise d N /d S matrix for Esi0130_0068 generated with PAML (runmode = −2). (XLS 8 kb) [file 12862_2015_577_MOESM5_ESM.xls]

## Sheet: file 5
Additional file 5. Pairwise dN/dS matrix for Esi0138_0068 (Nei & Gojobori 1986) generated with PAML (runmode = -2). dN and dS values are given in parenthesis.
Cph, 5a
Cro, 2c	0.3718 (0.0638,0.1715)
Fas, 5b	1.0586 (0.0496,0.0468)	0.5382 (0.0778,0.1446)
Nap, 1a	0.3704 (0.0590,0.1593)	0.7584 (0.0378,0.0499)	0.497 (0.0741,0.1490)
NZ, 4	0.2767 (0.0617,0.2229)	0.3922 (0.0235,0.0600)	0.3944 (0.0907,0.2298)	0.184 (0.0140,0.0762)
Par, 2d	0.292 (0.0120,0.0410)	0.3475 (0.0267,0.0769)	1.2674 (0.0606,0.0478)	0.4054 (0.0529,0.1306)	-1 (0.0000,0.0000)
Pen, 5a	0.69 (0.0144,0.0208)	0.3745 (0.0519,0.1385)	1.6521 (0.0650,0.0394)	0.4087 (0.0470,0.1151)	0.296 (0.0478,0.1613)	0.2838 (0.0182,0.0643)
Per, 1c	0.3789 (0.0633,0.1671)	0.5625 (0.0342,0.0608)	0.5041 (0.0810,0.1608)	1.43 (0.0289,0.0202)	0.4083 (0.0379,0.0929)	0.3215 (0.0437,0.1359)	0.3747 (0.0469,0.1252)
Tam, 2d	0.3289 (0.0455,0.1383)	0.2646 (0.0291,0.1100)	0.5378 (0.0874,0.1625)	0.6271 (0.0423,0.0674)	0.1386 (0.0179,0.1292)	0.4873 (0.0343,0.0705)	0.3764 (0.0485,0.1288)	0.5471 (0.0372,0.0680)
S. lomentaria	0.4382 (0.0708,0.1615)	1.229 (0.0429,0.0349)	0.6084 (0.0848,0.1394)	1.3059 (0.0324,0.0248)	0.368 (0.0282,0.0767)	0.5179 (0.0403,0.0778)	0.4574 (0.0588,0.1286)	1.3129 (0.0463,0.0353)	0.6249 (0.0477,0.0763)
